# Supplementary material for: Identification of key biomarkers of telomere-related genes in diabetic nephropathy via bioinformatic analysis
Source: Front Genet. 2026 Feb 4;17:1566012. doi: 10.3389/fgene.2026.1566012 (PMC12912712; doi:10.3389/fgene.2026.1566012)
Supplement: Supplementary file 3 [file Table3.xls]

## Sheet: 引物信息
	Target gene	Species	NCBIgene ID	NCBI Accession Number	Direction	Primer Sequence（5'-3')	Product Size（bp）	Annealing Temperature（℃）
	β-Actin	Human	60	NM_001101	FORWARD	AATCTGGCACCACACCTTCTACAA	172	60
					REVERSE	GGATAGCACAGCCTGGATAGCAA
	TRIM22	Human	10346	NM_001199573	FORWARD	AACCACGGAGCACTCATCTACAAG	82	60
					REVERSE	GGCAGTTCCAAGGATTGAAATACGG
	ELOVL4	Human	6785	NM_022726	FORWARD	TCCACGGCACTCAACGACAC	142	60
					REVERSE	CCAGCCACACAAACAGGAGATAAAG
	NLGN4X	Human	57502	NM_001282145	FORWARD	TGCTATGGCTTCCTTTGTTGTTCAC	121	60
					REVERSE	ACTGGATACTGTGCTTGGCTGTC
	FOSB	Human	2354	NM_001114171	FORWARD	GCAACCCACCCTCATCTCTTCC	134	60
					REVERSE	CGCCACTGCTGTAGCCACTC

## Sheet: TRIM22
		基因名称			△CT=CT目的基因-CT内参基因		平均△CT		△△CT(单)		表达比值=2-△△CT（单）		组平均△CT		△△CT=△CT（实验组）-△CT（对照组）		表达比值=2-△△CT（组）
组别	样本编号	β-Actin	TRIM22
微小	微小1	18.9787	25.9746		6.99592		7.32885		0		1		7.68365		0		1
		18.6821	26.1229		7.44083
		18.6503	26.2001		7.54981
	微小2	14.1829	22.2869		8.10404		8.0451		0.716246		0.608679
		14.7431	22.9493		8.20619
		14.5312	22.3563		7.82507
	微小3	14.5662	21.7636		7.19741		7.30728		-0.0215723		1.01507
		14.8887	22.6478		7.75909
		14.87	21.8353		6.96535
	微小4	15.3539	24.189		8.83514		8.53687		1.20801		0.432865
		15.729	24.0547		8.32576
		15.663	24.1127		8.44969
	微小5	16.4112	23.5953		7.18412		7.20015		-0.1287		1.09331
		16.6296	23.2864		6.65682
		16.5713	24.3308		7.75952
糖肾	糖肾1	14.9671	21.5105		6.54337		6.5067		-0.822151		1.76804		6.84283		-0.840819		1.79107
		15.2868	21.9073		6.62048
		15.3883	21.7446		6.35627
	糖肾2	19.328	27.1147		7.78668		7.41991		0.0910575		0.938834
		19.8659	27.161		7.29514
		19.9186	27.0965		7.17791
	糖肾3	16.3889	22.361		5.97215		6.27551		-1.05334		2.07533
		16.4973	23.1195		6.62217
		16.5857	22.8179		6.23222
	糖肾4	16.9259	24.2167		7.29085		7.09258		-0.236279		1.17795
		17.176	24.0846		6.90861
		16.9647	24.0429		7.07826
	糖肾5	14.9627	21.8734		6.91066		6.91946		-0.409392		1.32813
		15.242	21.9692		6.7272
		15.022	22.1425		7.12053
	TRIM22相对表达量
组名	表达量
微小1	1
微小2	0.61
微小3	1.02
微小4	0.43
微小5	1.09
糖肾1	1.77
糖肾2	0.94
糖肾3	2.08
糖肾4	1.18
糖肾5	1.33

## Sheet: ELOVL4
		基因名称			△CT=CT目的基因-CT内参基因		平均△CT		△△CT(单)		表达比值=2-△△CT（单）		组平均△CT		△△CT=△CT（实验组）-△CT（对照组）		表达比值=2-△△CT（组）
组别	样本编号	β-Actin	ELOVL4
微小	微小1	18.9787	27.5631		8.58439		9.20535		0		1		9.76426		0		1
		18.6821	28.2414		9.55931
		18.6503	28.1227		9.47235
	微小2	14.1829	24.5655		10.3826		10.1306		0.925252		0.526589
		14.7431	24.6894		9.94629
		14.5312	24.5942		10.0629
	微小3	14.5662	24.499		9.9328		10.0267		0.821393		0.565895
		14.8887	25.6654		10.7767
		14.87	24.2407		9.37076
	微小4	15.3539	25.2441		9.89026		9.82424		0.618884		0.651175
		15.729	25.3629		9.63391
		15.663	25.6116		9.94854
	微小5	16.4112	25.8654		9.45414		9.63434		0.428986		0.742784
		16.6296	26.3425		9.71287
		16.5713	26.3073		9.73601
糖肾	糖肾1	14.9671	26.8632		11.8961		11.4605		2.25518		0.209471		11.0041		1.23985		0.423415
		15.2868	26.1439		10.857
		15.3883	27.0169		11.6285
	糖肾2	19.328	31.1393		11.8112		11.6189		2.41354		0.187695
		19.8659	31.6077		11.7418
		19.9186	31.2222		11.3036
	糖肾3	16.3889	27.6919		11.303		11.5241		2.31873		0.200444
		16.4973	28.199		11.7017
		16.5857	28.1533		11.5675
	糖肾4	16.9259	26.9649		10.0391		10.0346		0.829282		0.562809
		17.176	27.0259		9.84989
		16.9647	27.1796		10.215
	糖肾5	14.9627	25.3438		10.3811		10.3824		1.17705		0.442254
		15.242	25.5538		10.3118
		15.022	25.4763		10.4543
	ELOVL4相对表达量
组别	相对表达量
微小1	1
微小2	0.53
微小3	0.57
微小4	0.65
微小5	0.74
糖肾1	0.21
糖肾2	0.19
糖肾3	0.2
糖肾4	0.56
糖肾5	0.44

## Sheet: NLGN4X
		基因名称			△CT=CT目的基因-CT内参基因		平均△CT		△△CT(单)		表达比值=2-△△CT（单）		组平均△CT		△△CT=△CT（实验组）-△CT（对照组）		表达比值=2-△△CT（组）
组别	样本编号	β-Actin	NLGN4X
微小	微小1	18.9787	26.013		7.03435		7.34116		0		1		7.63607		0		1
		18.6821	26.0267		7.34461
		18.6503	26.2948		7.64451
	微小2	14.1829	22.0826		7.89969		7.43626		0.0951071		0.936203
		14.7431	21.0236		6.28056
		14.5312	22.6597		8.12854
	微小3	14.5662	22.3443		7.77814		7.61363		0.272471		0.8279
		14.8887	22.6165		7.72778
		14.87	22.2049		7.33497
	微小4	15.3539	23.5344		8.18057		7.9967		0.655539		0.634838
		15.729	23.6208		7.8918
		15.663	23.5807		7.91772
	微小5	16.4112	24.2756		7.86436		7.79259		0.451431		0.731317
		16.6296	24.3238		7.6942
		16.5713	24.3905		7.8192
糖肾	糖肾1	14.9671	22.0822		7.1151		6.89014		-0.451017		1.367		7.04294		-0.593124		1.50851
		15.2868	22.0303		6.74347
		15.3883	22.2002		6.81185
	糖肾2	19.328	26.7957		7.46764		6.6247		-0.716458		1.64314
		19.8659	26.918		7.05213
		19.9186	25.2729		5.35433
	糖肾3	16.3889	22.6139		6.22498		7.1385		-0.202661		1.15082
		16.4973	23.6836		7.18627
		16.5857	24.59		8.00424
	糖肾4	16.9259	24.2758		7.34988		7.20515		-0.13601		1.09886
		17.176	24.3979		7.22189
		16.9647	24.0084		7.04368
	糖肾5	14.9627	22.1795		7.2168		7.35623		0.015076		0.989605
		15.242	22.5754		7.33344
		15.022	22.5405		7.51847
		NLGN4X相对表达量
组别	组别	相对表达量
微小	微小1	1
糖肾	微小2	0.94
	微小3	0.83
	微小4	0.63
	微小5	0.73
	糖肾1	1.37
	糖肾2	1.64
	糖肾3	1.15
	糖肾4	1.1
	糖肾5	0.99

## Sheet: FOSB
		基因名称			△CT=CT目的基因-CT内参基因		平均△CT		△△CT(单)		表达比值=2-△△CT（单）		组平均△CT		△△CT=△CT（实验组）-△CT（对照组）		表达比值=2-△△CT（组）
组别	样本编号	β-Actin	FOSB
微小	微小1	18.9787	26.1048		7.12617		7.23914		0		1		7.57861		0		1
		18.6821	26.1519		7.46976
		18.6503	25.7718		7.12149
	微小2	14.1829	22.6382		8.45535		8.01408		0.774938		0.584414
		14.7431	22.6728		7.92974
		14.5312	22.1883		7.65715
	微小3	14.5662	22.067		7.50089		7.77849		0.539346		0.688083
		14.8887	23.041		8.15233
		14.87	22.5522		7.68223
	微小4	15.3539	22.91		7.55618		7.73379		0.49465		0.709734
		15.729	23.8734		8.14441
		15.663	23.1638		7.50079
	微小5	16.4112	23.3848		6.9736		7.12757		-0.11157		1.0804
		16.6296	23.7024		7.07281
		16.5713	23.9076		7.3363
糖肾	糖肾1	14.9671	24.5541		9.58703		9.23253		1.99339		0.251148		9.23225		1.65363		0.317838
		15.2868	24.3691		9.08226
		15.3883	24.4167		9.0283
	糖肾2	19.328	30.3915		11.0634		10.9821		3.743		0.0746872
		19.8659	30.5117		10.6458
		19.9186	31.1558		11.2372
	糖肾3	16.3889	24.6435		8.25464		8.35593		1.11678		0.46112
		16.4973	25.1114		8.61405
		16.5857	24.7848		8.19908
	糖肾4	16.9259	26.6437		9.7178		9.56176		2.32262		0.199904
		17.176	26.8007		9.62465
		16.9647	26.3075		9.34282
	糖肾5	14.9627	23.0758		8.11306		8.02889		0.789749		0.578445
		15.242	23.1249		7.88292
		15.022	23.1127		8.09069
	FOSB相对表达量
组别	相对表达量
微小1	1
微小2	0.58
微小3	0.69
微小4	0.71
微小5	1.08
糖肾1	0.25
糖肾2	0.07
糖肾3	0.46
糖肾4	0.2
糖肾5	0.58
