# Supplementary material for: Identification of key biomarkers of telomere-related genes in diabetic nephropathy via bioinformatic analysis
Source: Front Genet. 2026 Feb 4;17:1566012. doi: 10.3389/fgene.2026.1566012 (PMC12912712; doi:10.3389/fgene.2026.1566012)
Supplement: Supplementary file 4 [file Table1.xlsx]

## Sheet: Sheet1
Patient Basic Information
	Diabetes group					Control group（MCD）
	D1	D2	D3	D4	D5	C1	C2	C3	C4	C5
gender	M	F	M	F	F	M	M	M	M	M
Age	67	56	50	19	54	21	20	19	35	21
Diabetes duration（years)	10+	7	10+	10+	10+	No	No	No	No	No
HbA1c	7.4	7.89	6.64	6.8	5.25
WBC(109/L)	9.86	4.98	8.59	6.5	5.62	9.98	6.06	7.1	12.93	18.4
RBC(1012/L)	4.13	4.63	2.14	3.4	2.96	5.23	5.17	5.14	5.28	5.21
Hb(g/L)	125	145	67	103	85	159	150	150	155	150
PLT(109/L)	159	238	364	352	138	306	280	268	283	216
Cr(μmol/L)	127.8	53	268	290.3	98	70.5	107.5	79.5	151.9	135.5
Cys-c(mg/L)	2.23	0.94	3.11	2.5	2.16	0.84	1.37	0.83	1.7	1.78
ALB(g/L)	29.49	43.1	34.7	30.39	29.86	17.63	19.13	10.87	47.79	43.1
TG(mmol/L)	1.62	1.22	9.15	2.59	2.46	2.13	1.52	1.68	3.43	2.09
TC(mmol/L)	4.62	4.35	3.58	8.75	5.12	9.45	6.9	8.09	5.4	6.37
HDL(mmol/L)	1.01	1.15	0.47	1.35	0.96	1.68	5.43	0.89	0.91	1.65
LDL(mmol/L)	3.06	2.56	1.22	6.32	3.22	6.96	1.22	6.83	3.65	4.12
TPUC3-24hU(mg)	4778.96	1925.76	212.13	5430.08	8888	11617.2	11845	8142.4	2440.09	435.66
TPUC3(mg)	3982.47	1481.35	212.13	3620.05	8888	19362	9111.5	6785.33	1109.13	145.22
Previous experience of the drug	insulin	melbine/dapagliflozin	insulin	insulin	insulin/dapagliflozin/irbesartan					Prednisone/mycophenolate mofetil
